# Supplementary material for: pH-Sensitive Naproxen Delivery via ZIF and Kaolin@ZIF Nanocarriers in 3D-Printed PLA–Gelatin Hydrogels
Source: Polymers (Basel). 2025 Sep 16;17(18):2497. doi: 10.3390/polym17182497 (PMC12473257; doi:10.3390/polym17182497)
Supplement: Supplementary file 1 [file polymers-17-02497-s001.zip]

Archive with 1 entries (1 files):
- polymers-3824907-supplementary.pdf
